# Supplementary material for: Efficacy and Safety of Standardized Ethanol Extract of Purple Perilla (Perilla frutescens Britton var. acuta Kudo) Leaves in Cognitive Impairment: A Randomized, Double-Blind, Placebo-Controlled Clinical Trial
Source: Nutrients. 2026 Mar 18;18(6):960. doi: 10.3390/nu18060960 (PMC13029764; doi:10.3390/nu18060960)
Supplement: Supplementary file 1 [file nutrients-18-00960-s001.zip]

Archive with 1 entries (1 files):
- nutrients-4160340-supplementary.pdf
